# Supplementary material for: Cholesterol Sequestration from Caveolae/Lipid Rafts Enhances Cationic Liposome-Mediated Nucleic Acid Delivery into Endothelial Cells
Source: Molecules. 2021 Jul 30;26(15):4626. doi: 10.3390/molecules26154626 (PMC8346983; doi:10.3390/molecules26154626)
Supplement: Supplementary file 1 [file molecules-26-04626-s001.zip]

Archive with 1 entries (1 files):
- molecules-1267460-supplementary.pdf
